# Supplementary material for: Endothelial cell glycogen synthase kinase 3β promotes lipotoxic endotheliopathy and liver inflammation in MASH
Source: JCI Insight. 2026 May 5;11(12):e202552. doi: 10.1172/jci.insight.202552 (PMC13313496; doi:10.1172/jci.insight.202552)
Supplement: Supporting data values [file jciinsight-11-202552-s122.xls]

## Sheet: CVD panel_normalized mRNA
mRNA - normalized log2 count data
	Itga4-mRNA	Dnajb11-mRNA	Abraxas2-mRNA	Ehd1-mRNA	Pgp-mRNA	Gucy1a2-mRNA	Itgb3-mRNA	Aldh7a1-mRNA	Rest-mRNA	Shc1-mRNA	Creb1-mRNA	Chrm2-mRNA	Il31ra-mRNA	Prkacb-mRNA	Itpr1-mRNA	Sds-mRNA	Mmp2-mRNA	Nbl1-mRNA	Zfpm2-mRNA	Il1r1-mRNA	Sirt4-mRNA	Rock2-mRNA	Capns1-mRNA	Hsf1-mRNA	Pkd2-mRNA	Ddrgk1-mRNA	Cyp2u1-mRNA	Atm-mRNA	Orai3-mRNA	Ptgs1-mRNA	Mapk12-mRNA	Ssr1-mRNA	Stat1-mRNA	Gpt-mRNA	Cd8b1-mRNA	Cx3cl1-mRNA	Dnm1l-mRNA	Ash1l-mRNA	Pla2g2a-mRNA	Lsr-mRNA	Akt1-mRNA	Lrp4-mRNA	Ryk-mRNA	Tgfb1-mRNA	Ndufa1-mRNA	Cd80-mRNA	Ahr-mRNA	Atp2b4-mRNA	Pik3r4-mRNA
20250530_53025_01_01.RCC	4.59569	5.83273	5.64631	2.78833	4.03626	4.59569	6.46076	6.96824	6.68315	5.99779	7.02674	1.3733	0.788333	5.40304	7.42496	4.83273	4.24777	2.59569	4.54322	7.01715	3.48877	7.47483	7.73085	6.24777	7.41769	6.38825	4.78833	5.8107	6.40304	9.35439	8.07835	8.56312	7.66485	4.18065	-0.211667	-0.211667	5.8107	7.77133	-0.211667	4.48877	7.82176	2.11026	7.09211	7.8598	7.68315	3.59569	7.05512	8.49569	6.55652
20250530_53025_01_02.RCC	4.5996	5.95574	5.83839	3.7631	4.20367	5.38201	6.5996	6.38201	6.4949	6.12567	7.03256	-0.0442552	1.95574	4.54071	7.40696	4.34806	4.7631	2.27767	5.04321	7.41518	3.65618	7.39869	7.85661	6.1652	7.5482	6.5256	3.95574	6.25953	6.25953	9.36514	8.00014	8.28217	7.88056	3.7631	-0.0442552	2.54071	6.12567	7.68367	1.54071	2.95574	7.74365	1.95574	7.10549	7.62817	7.81993	4.12567	6.5851	8.5256	6.54071
20250530_53025_01_03.RCC	6.46236	5.72539	5.89045	4.00293	5.00293	5.38144	7.07332	6.17285	6.46236	5.89045	6.9664	2.26596	0.680998	5.48835	7.48835	5.07332	4.58789	0.680998	4.58789	7.35342	2.681	7.69223	8.13221	5.63519	7.47541	6.35342	3.85092	6.17285	5.76846	9.62058	8.00293	8.49478	8.9194	3.00293	2.26596	3.26596	6.07332	7.46236	0.680998	3.85092	8.07332	0.680998	6.94778	7.47541	8.09039	5.26596	6.38144	8.40892	6.26596
20250530_53025_01_04.RCC	5.72621	6.1489	5.59789	3.63105	4.34155	5.52917	7.13741	6.52917	6.78633	6.4754	7.12582	1.17162	0.171621	5.3009	7.69518	4.25908	5.34155	2.49355	5.25908	7.16031	3.97898	7.62283	7.85812	6.41955	7.69518	6.49355	4.41955	6.05426	6.4754	9.5003	8.01083	8.5725	7.44775	3.17162	1.75658	1.75658	6.00451	7.72621	1.17162	4.41955	8.04199	3.49355	7.71852	7.76408	8.07851	5.38107	6.40044	8.59369	6.69518
20250530_53025_01_05.RCC	6.16526	5.1448	5.87349	3.60047	4.60047	4.60047	6.1448	6.8484	6.65937	6.12404	6.40783	1.01551	1.01551	4.10298	6.8484	4.01551	5.53907	2.33744	4.53907	7.25392	2.60047	7.47494	7.79687	5.68794	6.75698	6.20534	4.18544	5.96971	6.10298	8.31013	7.45014	8.45846	7.709	5.05991	1.60047	1.01551	5.5701	7.23468	2.01551	6.82287	7.72287	2.01551	6.79687	7.68794	8.39489	4.7704	6.24433	7.861	5.82287
20250530_53025_01_06.RCC	6.28777	5.22504	5.48807	4.37704	4.37704	4.98111	6.3331	7.09951	6.71047	6.3914	6.77758	2.05511	1.73319	4.77758	6.75555	4.1255	6.22504	2.05511	4.94264	7.59117	3.54054	7.24098	7.93776	5.61583	7.05511	6.3914	3.64008	6.03697	6.07304	8.44399	7.36981	8.50797	7.69319	3.54054	2.05511	2.05511	5.51455	7.05511	1.31815	6.68738	7.89306	2.54054	6.91309	7.66982	8.03697	4.59117	6.28777	7.66982	5.94264
20250530_53025_01_08.RCC	5.46887	5.29053	5.71503	4.29053	5.0426	4.13006	6.48554	7.05383	6.5504	6.41764	6.62756	2.62756	0.0426004	4.79749	6.86278	5.68646	4.9968	4.0426	5.21253	7.62756	3.0426	7.20247	7.96146	5.9968	7.19235	6.08699	3.74304	6.08699	6.25205	8.01414	7.78407	8.2666	8.10869	5.29053	2.0426	1.62756	5.62756	7.19235	1.0426	6.36453	7.64251	3.36453	6.68646	7.71503	8.19235	4.79749	6.64251	8.02559	6.25205
20250530_53025_01_09.RCC	5.58337	4.8609	5.89653	4.8609	4.34633	4.7089	6.23942	7.07814	6.58337	6.32034	6.89653	4.62644	0.538976	4.99841	6.6475	4.23942	5.49317	3.34633	5.34633	7.42162	4.7089	7.42162	7.79636	6.39696	7.2669	6.23942	4.23942	6.15369	6.32034	8.22548	7.94837	8.42162	7.45784	4.99841	3.34633	1.53898	5.39696	7.59426	3.12394	6.39696	7.92268	4.34633	6.98192	7.62644	7.94837	4.53898	6.68872	7.61579	6.51626
20250530_53025_01_10.RCC	6.37804	5.10624	5.65558	3.91861	3.99661	4.83615	5.67942	7.74304	6.44913	5.89843	6.6435	0.748687	-0.251313	5.17495	6.83615	5.07062	5.58158	2.55604	5.07062	7.10624	4.07062	7.07062	7.70288	5.42111	6.96786	6.6435	4.07062	5.85721	6.03409	8.32989	7.13239	8.19163	7.79854	4.141	2.07062	2.07062	5.42111	6.77106	-0.251313	6.75991	7.79854	2.91861	6.72597	7.08854	8.41757	4.83615	6.3486	7.18332	5.67942
20250530_53025_01_11.RCC	6.16365	5.54697	5.85731	3.31816	4.48808	4.87274	6.11257	6.74442	6.69319	6.31816	6.63104	1.64008	-0.681845	5.22505	7.13833	2.64008	6.29544	2.12551	5.36255	7.30115	2.77759	7.30115	8.11582	5.96201	7.26067	6.2008	3.90312	5.96201	6.23702	8.50551	7.39497	8.368	8.15105	3.56608	2.12551	2.64008	5.77759	7.30684	0.318155	5.54697	7.88421	2.77759	7.18852	7.62649	8.0324	4.56608	6.4679	7.70617	6.31816
20250530_53025_01_12.RCC	5.93692	5.78755	5.36374	3.59115	5.25411	5.17611	6.34604	7.31907	6.77437	6.54534	6.69269	2.00619	1.00619	5.29159	7.3371	4.46562	6.67861	2.32811	5.59115	7.52189	3.81354	7.4574	7.98918	5.96038	7.30081	6.3985	4.46562	5.93692	6.3985	8.31907	7.63554	8.37251	7.83273	4.76107	0.00618535	3.32811	6.11471	7.70663	0.00618535	6.48192	8.00054	3.17611	7.38989	7.38989	8.083	3.91308	6.56077	7.52189	6.56077
mRNA - normalized linear count data
	Itga4-mRNA	Dnajb11-mRNA	Abraxas2-mRNA	Ehd1-mRNA	Pgp-mRNA	Gucy1a2-mRNA	Itgb3-mRNA	Aldh7a1-mRNA	Rest-mRNA	Shc1-mRNA	Creb1-mRNA	Chrm2-mRNA	Il31ra-mRNA	Prkacb-mRNA	Itpr1-mRNA	Sds-mRNA	Mmp2-mRNA	Nbl1-mRNA	Zfpm2-mRNA	Il1r1-mRNA	Sirt4-mRNA	Rock2-mRNA	Capns1-mRNA	Hsf1-mRNA	Pkd2-mRNA	Ddrgk1-mRNA	Cyp2u1-mRNA	Atm-mRNA	Orai3-mRNA	Ptgs1-mRNA	Mapk12-mRNA	Ssr1-mRNA	Stat1-mRNA	Gpt-mRNA	Cd8b1-mRNA	Cx3cl1-mRNA	Dnm1l-mRNA	Ash1l-mRNA	Pla2g2a-mRNA	Lsr-mRNA	Akt1-mRNA	Lrp4-mRNA	Ryk-mRNA	Tgfb1-mRNA	Ndufa1-mRNA	Cd80-mRNA	Ahr-mRNA	Atp2b4-mRNA	Pik3r4-mRNA
20250530_53025_01_01.RCC	24.1791	56.9936	50.0853	6.90831	16.4072	24.1791	88.081	125.213	102.761	63.9019	130.394	2.59062	1.72708	42.3134	171.844	28.4968	18.9979	6.04477	23.3156	129.531	11.226	177.889	212.431	75.9914	170.981	83.7633	27.6333	56.13	84.6268	654.563	270.288	378.23	202.932	18.1343	0.863539	0.863539	56.13	218.475	0.863539	22.452	226.247	4.3177	136.439	232.292	205.522	12.0895	132.985	360.959	94.1258
20250530_53025_01_02.RCC	24.2448	62.0666	57.2176	13.5771	18.426	41.701	96.979	83.402	90.1905	69.8249	130.922	0.96979	3.87916	23.275	169.713	20.3656	27.1541	4.84895	32.9729	170.683	12.6073	168.744	231.78	71.7645	187.17	92.1301	15.5166	76.6134	76.6134	659.457	256.025	311.303	235.659	13.5771	0.96979	5.81874	69.8249	205.596	2.90937	7.75832	214.324	3.87916	137.71	197.837	225.961	17.4562	96.0092	368.52	93.0999
20250530_53025_01_03.RCC	88.1787	52.9072	59.3202	16.0325	32.065	41.6845	134.673	72.1462	88.1787	59.3202	125.053	4.80974	1.60325	44.891	179.564	33.6682	24.0487	1.60325	24.0487	163.531	6.41299	206.819	280.568	49.7007	177.961	81.7657	14.4292	72.1462	54.5104	787.195	256.52	360.731	484.181	8.01624	4.80974	9.61949	67.3364	176.357	1.60325	14.4292	269.346	1.60325	123.45	177.961	272.552	38.478	83.3689	339.889	76.9559
20250530_53025_01_04.RCC	52.9372	70.9584	48.4319	12.3896	20.2738	46.1793	140.79	92.3585	110.38	88.9796	139.664	2.25265	1.12632	39.4213	207.244	19.1475	40.5476	5.63162	38.295	143.043	15.7685	197.107	232.023	85.6006	207.244	90.1059	21.4001	66.4531	88.9796	724.226	257.928	380.697	174.58	9.01059	3.37897	3.37897	64.2004	211.749	2.25265	21.4001	263.56	11.2632	210.623	217.38	270.318	41.674	84.4743	386.329	103.622
20250530_53025_01_05.RCC	71.7675	35.3784	58.627	12.1297	24.2594	24.2594	70.7567	115.232	101.081	69.7459	84.9081	2.02162	2.02162	17.1838	115.232	16.173	46.4973	5.05405	23.2486	152.632	6.06486	177.903	222.378	51.5513	108.157	73.7892	18.1946	62.6702	68.7351	317.394	174.87	351.762	209.238	33.3567	3.03243	2.02162	47.5081	150.611	4.04324	113.211	211.259	4.04324	111.189	206.205	336.6	27.2919	75.8108	232.486	56.6054
20250530_53025_01_06.RCC	78.1284	37.4019	44.8823	20.7788	20.7788	31.5838	80.6218	137.14	104.725	83.9464	109.712	4.15576	3.32461	27.428	108.05	17.4542	74.8038	4.15576	30.7527	192.827	11.6361	151.27	245.19	49.038	132.984	83.9464	12.4673	65.6611	67.3234	348.253	165.399	364.045	206.957	11.6361	4.15576	4.15576	45.7134	132.984	2.49346	103.063	237.71	5.81807	120.517	203.632	262.644	24.1034	78.1284	203.632	61.5053
20250530_53025_01_08.RCC	44.2887	39.1388	52.5284	19.5694	32.959	17.5095	89.6073	132.866	93.7271	85.4874	98.877	6.17981	1.02997	27.8092	116.386	51.4984	31.929	16.4795	37.0789	197.754	8.23975	147.286	249.252	63.8581	146.256	67.9779	13.3896	67.9779	76.2177	258.522	220.413	307.961	276.032	39.1388	4.11987	3.08991	49.4385	146.256	2.05994	82.3975	199.814	10.2997	102.997	210.114	292.511	27.8092	99.907	260.582	76.2177
20250530_53025_01_09.RCC	47.9471	29.0588	59.5706	29.0588	20.3412	26.1529	75.5529	135.124	95.8941	79.9118	119.141	24.7	1.45294	31.9647	100.253	18.8882	45.0412	10.1706	40.6824	171.447	26.1529	171.447	222.3	84.2706	154.012	75.5529	18.8882	71.1941	79.9118	299.306	247	342.894	175.806	31.9647	10.1706	2.90588	42.1353	193.241	8.71765	84.2706	242.641	20.3412	126.406	197.6	247	23.2471	103.159	196.147	91.5353
20250530_53025_01_10.RCC	83.173	34.4454	50.4079	15.1224	15.9625	28.5645	51.248	214.234	87.3737	59.6493	99.9757	1.68026	0.840132	36.1257	114.258	33.6053	47.8875	5.88092	33.6053	137.782	16.8026	134.421	208.353	42.8467	125.18	99.9757	16.8026	57.9691	65.5303	321.77	140.302	292.366	222.635	17.6428	4.20066	4.20066	42.8467	109.217	0.840132	108.377	222.635	7.56118	105.857	136.101	341.934	28.5645	81.4928	145.343	51.248
20250530_53025_01_11.RCC	71.6873	46.7526	57.9732	9.97388	22.4412	29.2983	69.1938	107.219	103.479	79.7911	99.1155	3.11684	0.623368	37.4021	140.881	6.23368	78.5443	4.36357	41.1423	157.712	6.85704	157.712	277.399	62.3368	153.348	73.5574	14.9608	62.3368	75.4275	363.423	168.309	330.385	284.256	11.844	4.36357	6.23368	54.8564	158.335	1.24674	46.7526	236.256	6.85704	145.868	197.608	261.814	23.688	88.5182	208.828	79.7911
20250530_53025_01_12.RCC	61.2621	55.2363	41.1762	12.0516	38.1633	36.1547	81.348	159.683	109.468	93.3996	103.443	4.01719	2.00859	39.1676	161.692	22.0945	102.438	5.02148	48.2062	183.786	14.0602	175.752	254.087	62.2664	157.675	84.3609	22.0945	61.2621	84.3609	319.366	198.851	331.418	227.975	27.116	1.0043	10.043	69.2965	208.894	1.0043	89.3824	256.096	9.03867	167.718	167.718	271.16	15.0644	94.4039	183.786	94.4039
[truncated: 206 more columns]

## Sheet: Myeloid panel_mRNA_normalized_d
mRNA - normalized log2 count data
	Il4-mRNA	Cx3cr1-mRNA	Ear3-mRNA	Ccl28-mRNA	Nfatc2-mRNA	Ccr7-mRNA	Ccl22-mRNA	Tnfaip3-mRNA	Ptprb-mRNA	Ccl21a-mRNA	Trim9-mRNA	Olr1-mRNA	Ets1-mRNA	Serpine1-mRNA	Stat5a-mRNA	Flrt2-mRNA	Hip1r-mRNA	Ndufa7-mRNA	Ctla4-mRNA	Mob3c-mRNA	Fgf2-mRNA	Mok-mRNA	Ccl26-mRNA	Cd68-mRNA	Hras-mRNA	Vav2-mRNA	C3ar1-mRNA	Btk-mRNA	Ccl4-mRNA	Crem-mRNA	Fcer1a-mRNA	Cd40-mRNA	Twistnb-mRNA	H2-Eb1-mRNA	Cd86-mRNA	Tlr9-mRNA	Il1rl1-mRNA	Psme2-mRNA	Fcnb-mRNA	Nfil3-mRNA	Clec5a-mRNA	Cma1-mRNA	Ski-mRNA	Nox1-mRNA	Hc-mRNA	Igf2-mRNA	Pdzk1ip1-mRNA	Nr4a2-mRNA	Crip1-mRNA
20250514_20250514 aki_01_01.RCC	2.01779	4.39631	5.90532	1.28083	2.01779	2.01779	3.39631	6.76196	11.6526	4.82515	3.39631	3.78333	11.5148	4.69587	5.52876	4.65006	3.78333	7.64423	2.01779	6.51605	3.01779	2.28083	0.695866	7.34692	8.43733	7.22725	6.69587	4.60276	2.50322	5.42379	2.86579	4.82515	6.52876	5.47723	5.88569	3.1553	1.28083	9.12003	2.28083	5.18772	1.69587	2.01779	7.24276	1.69587	7.10526	2.28083	1.69587	4.21943	7.31792
20250514_20250514 aki_01_02.RCC	0.856375	4.0263	6.78711	2.44134	2.85637	2.85637	1.85637	6.34823	11.5367	4.76327	2.85637	4.1783	11.2879	2.85637	5.81057	4.44134	3.1783	7.75119	2.85637	6.55681	2.44134	0.856375	3.1783	8.26577	8.41862	7.08519	7.78711	5.31581	3.1783	5.66373	3.44134	5.1043	6.44134	6.41096	7.24869	3.66373	0.856375	9.17379	1.85637	4.55681	0.856375	1.85637	7.26577	1.85637	5.50023	1.85637	1.85637	4.66373	8.38776
20250514_20250514 aki_01_03.RCC	1.89351	4.1159	7.68359	1.30855	3.30855	2.63048	3.30855	7.94517	11.3973	5.518	2.63048	3.47847	11.1391	5.1159	4.9524	4.1159	3.89351	7.53737	3.30855	6.08991	2.30855	2.63048	2.30855	8.71794	7.93791	7.42749	7.73481	5.9524	2.30855	5.86314	2.30855	4.83211	6.6484	8.89726	7.28583	3.47847	1.89351	9.40658	0.308548	4.63048	1.30855	1.89351	7.23929	1.89351	5.518	3.30855	0.308548	5.47847	8.59395
20250514_20250514 aki_01_05.RCC	0.132807	5.9657	7.90099	2.13281	1.71777	2.94016	3.59224	8.54644	10.3189	4.77666	2.13281	5.34226	10.8471	6.06354	5.55907	5.62466	3.71777	7.78386	2.45474	6.57575	3.13281	1.71777	2.45474	8.97201	7.58402	6.80523	8.1772	5.71777	5.0397	6.80523	1.71777	4.88769	6.70266	6.47266	6.74752	3.83325	0.132807	9.12149	1.13281	4.88769	4.88769	1.71777	6.60854	2.45474	6.6874	1.71777	2.45474	5.83325	9.21229
20250514_20250514 aki_01_06.RCC	1.39975	6.72168	7.93891	2.24775	3.16528	3.53725	4.12222	8.20711	10.1064	5.50409	3.24775	5.30664	10.6967	5.12222	5.73603	5.34461	2.77826	7.61698	3.47014	6.04361	2.88518	1.66278	0.662785	9.10435	7.65525	6.77826	8.31861	5.53725	3.53725	6.08905	2.66278	4.98471	6.78518	6.6092	6.66278	4.07782	2.53725	8.82434	2.88518	5.53725	5.03202	1.88518	6.60138	1.88518	6.51245	2.07782	1.66278	5.60138	9.4065
20250514_20250514 aki_01_07.RCC	-0.270725	6.22113	8.06467	1.72927	3.18871	3.31424	4.18871	7.22912	10.3001	5.48416	1.31424	5.08683	10.6608	5.56216	5.93873	4.85856	4.42971	7.80074	2.53663	5.9772	1.72927	3.42971	1.72927	9.1429	7.38033	6.82731	8.29152	5.53663	3.63617	5.87902	2.53663	4.85856	6.47074	6.86883	6.59964	3.8992	2.31424	9.28194	1.31424	4.48416	4.42971	2.0512	6.84822	1.31424	7.11298	1.72927	2.53663	4.77367	9.50241
20250514_20250514 aki_01_08.RCC	2.49801	5.79569	7.4829	1.91305	3.61349	3.08297	4.43661	8.49048	10.6022	6.1225	3.81994	5.30537	10.9451	7.15145	5.93542	6.46764	3.23498	7.78957	3.81994	6.4829	2.23498	1.49801	-0.0869517	8.57838	7.86142	7.0628	7.90173	5.46764	4.81994	6.23498	2.7204	5.46764	6.59955	6.14187	6.4829	4.23498	2.49801	9.17514	2.23498	5.16098	4.91305	2.49801	6.83191	1.91305	7.16098	1.49801	1.91305	5.79569	9.04747
20250514_20250514 aki_01_10.RCC	1.69352	5.83648	7.52641	0.108556	3.43048	3.56799	4.63212	7.76677	10.3718	4.809	2.69352	4.809	10.503	5.94145	6.01545	5.01545	3.69352	7.90946	3.27848	6.29838	3.10856	2.91591	2.10856	9.31068	7.74518	7.41234	8.29343	6.39396	3.56799	5.35648	3.10856	5.27848	6.92874	6.46611	7.03929	4.19602	2.10856	9.23526	3.809	5.01545	5.27848	0.108556	7.02742	3.10856	7.33738	2.43048	1.10856	4.96654	9.15568
20250514_20250514 aki_01_11.RCC	0.436293	6.08015	7.73091	2.75822	3.24365	3.02126	4.02126	7.87092	10.8761	4.24365	1.43629	4.34318	11.0269	4.95985	6.08015	5.56558	3.43629	7.8875	1.43629	6.24365	1.43629	1.43629	2.43629	9.20116	7.79384	7.02126	8.26284	5.52376	3.75822	5.95985	0.436293	4.89572	6.72169	7.24365	6.70308	4.02126	1.43629	9.34619	2.75822	5.02126	5.34318	3.24365	7.25647	0.436293	6.39049	1.43629	2.02126	5.86256	9.19118
20250514_20250514 aki_01_12.RCC	1.74141	6.70719	7.2492	2.06334	2.06334	3.06334	4.06334	6.76378	10.8519	5.41383	2.06334	3.82887	10.9176	4.82887	6.16767	5.13373	3.98934	7.67215	3.32637	5.82887	2.74141	3.44185	2.06334	8.71582	7.83417	7.1508	8.09896	5.26497	3.06334	5.46933	2.32637	4.6483	6.41383	5.95086	5.67215	3.91133	1.74141	8.98458	1.74141	4.69561	4.74141	1.74141	7.08126	2.32637	6.97023	2.32637	1.32637	4.44185	9.03143
mRNA - normalized linear count data
	Il4-mRNA	Cx3cr1-mRNA	Ear3-mRNA	Ccl28-mRNA	Nfatc2-mRNA	Ccr7-mRNA	Ccl22-mRNA	Tnfaip3-mRNA	Ptprb-mRNA	Ccl21a-mRNA	Trim9-mRNA	Olr1-mRNA	Ets1-mRNA	Serpine1-mRNA	Stat5a-mRNA	Flrt2-mRNA	Hip1r-mRNA	Ndufa7-mRNA	Ctla4-mRNA	Mob3c-mRNA	Fgf2-mRNA	Mok-mRNA	Ccl26-mRNA	Cd68-mRNA	Hras-mRNA	Vav2-mRNA	C3ar1-mRNA	Btk-mRNA	Ccl4-mRNA	Crem-mRNA	Fcer1a-mRNA	Cd40-mRNA	Twistnb-mRNA	H2-Eb1-mRNA	Cd86-mRNA	Tlr9-mRNA	Il1rl1-mRNA	Psme2-mRNA	Fcnb-mRNA	Nfil3-mRNA	Clec5a-mRNA	Cma1-mRNA	Ski-mRNA	Nox1-mRNA	Hc-mRNA	Igf2-mRNA	Pdzk1ip1-mRNA	Nr4a2-mRNA	Crip1-mRNA
20250514_20250514 aki_01_01.RCC	4.04964	21.0581	59.9347	2.42979	4.04964	4.04964	10.5291	108.53	3219.47	28.3475	10.5291	13.7688	2926.27	25.9177	46.1659	25.1078	13.7688	200.052	4.04964	91.5219	8.09928	4.85957	1.61986	162.796	346.649	149.837	103.671	24.2979	5.6695	42.9262	7.28936	28.3475	92.3318	44.5461	59.1248	8.90921	2.42979	556.421	4.85957	36.4468	3.23971	4.04964	151.457	3.23971	137.688	4.85957	3.23971	18.6284	159.556
20250514_20250514 aki_01_02.RCC	1.81048	16.2943	110.439	5.43145	7.24193	7.24193	3.62097	81.4717	2971	27.1572	7.24193	18.1048	2500.28	7.24193	56.125	21.7258	9.05242	215.448	7.24193	94.1451	5.43145	1.81048	9.05242	307.782	342.181	135.786	220.879	39.8306	9.05242	50.6935	10.8629	34.3992	86.9032	85.0927	152.081	12.6734	1.81048	577.544	3.62097	23.5363	1.81048	3.62097	153.891	3.62097	45.2621	3.62097	3.62097	25.3468	334.939
20250514_20250514 aki_01_03.RCC	3.71538	17.3385	205.585	2.47692	9.90769	6.19231	9.90769	246.454	2697.37	45.8231	6.19231	11.1461	2255.24	34.6769	30.9615	17.3385	14.8615	185.769	9.90769	68.1154	4.95384	6.19231	4.95384	421.077	245.215	172.146	213.015	61.9231	4.95384	58.2077	4.95384	28.4846	100.315	476.807	156.046	11.1461	3.71538	678.677	1.23846	24.7692	2.47692	3.71538	151.092	3.71538	45.8231	9.90769	1.23846	44.5846	386.4
20250514_20250514 aki_01_05.RCC	1.09642	62.4962	239.021	4.3857	3.28927	7.67497	12.0607	373.881	1277.34	27.4106	4.3857	40.5677	1841.99	66.8819	47.1463	49.3391	13.1571	220.381	5.48212	95.389	8.7714	3.28927	5.48212	502.163	191.874	111.835	289.456	52.6284	32.8927	111.835	3.28927	29.6035	104.16	88.8104	107.45	14.2535	1.09642	556.984	2.19285	29.6035	29.6035	3.28927	97.5818	5.48212	103.064	3.28927	5.48212	57.0141	593.166
20250514_20250514 aki_01_06.RCC	2.63856	105.542	245.386	4.74941	8.9711	11.6097	17.4145	295.519	1102.39	45.3832	9.49881	39.5784	1659.65	34.829	53.2989	40.6338	6.86025	196.309	11.0819	65.964	7.38796	3.16627	1.58314	550.403	201.586	109.764	319.266	46.4386	11.6097	68.0748	6.33254	31.6627	110.292	97.6267	101.321	16.8868	5.80483	453.304	7.38796	46.4386	32.7181	3.69398	97.099	3.69398	91.2941	4.22169	3.16627	48.5495	678.637
20250514_20250514 aki_01_07.RCC	0.828903	74.6012	267.736	3.31561	9.11793	9.94683	18.2359	150.031	1260.76	44.7607	2.48671	33.985	1618.85	47.2475	61.3388	29.0116	21.5515	222.975	5.80232	62.9966	3.31561	10.7757	3.31561	565.312	166.609	113.56	313.325	46.4186	12.4335	58.8521	5.80232	29.0116	88.6926	116.875	96.9816	14.9202	4.97342	622.506	2.48671	22.3804	21.5515	4.14451	115.217	2.48671	138.427	3.31561	5.80232	27.3538	725.29
20250514_20250514 aki_01_08.RCC	5.64906	55.5491	178.887	3.76604	12.2396	8.47359	21.6547	359.657	1554.43	69.6717	14.1226	39.5434	1971.52	142.168	61.1981	88.5019	9.4151	221.255	14.1226	89.4434	4.70755	2.82453	0.94151	382.253	232.553	133.694	239.144	44.251	28.2453	75.3208	6.59057	44.251	96.9755	70.6132	89.4434	18.8302	5.64906	578.087	4.70755	35.7774	30.1283	5.64906	113.923	3.76604	143.11	2.82453	3.76604	55.5491	529.129
20250514_20250514 aki_01_10.RCC	3.23445	57.1419	184.363	1.07815	10.7815	11.8596	24.7974	217.786	1325.04	28.0319	6.46889	28.0319	1451.19	61.4545	64.6889	32.3445	12.9378	240.427	9.70334	78.7049	8.62519	7.54704	4.3126	635.03	214.552	170.348	313.741	84.0956	11.8596	40.9697	8.62519	38.8134	121.831	88.4082	131.534	18.3285	4.3126	602.685	14.0159	32.3445	38.8134	1.07815	130.456	8.62519	161.722	5.39074	2.1563	31.2663	570.341
20250514_20250514 aki_01_11.RCC	1.35312	67.6561	212.44	6.76561	9.47186	8.11874	16.2375	234.09	1879.49	18.9437	2.70625	20.2968	2086.52	31.1218	67.6561	47.3593	10.825	236.796	2.70625	75.7749	2.70625	2.70625	5.41249	588.608	221.912	129.9	307.159	46.0062	13.5312	62.2436	1.35312	29.7687	105.544	151.55	104.19	16.2375	2.70625	650.852	6.76561	32.4749	40.5937	9.47186	152.903	1.35312	83.8936	2.70625	4.05937	58.1843	584.549
20250514_20250514 aki_01_12.RCC	3.34362	104.488	152.135	4.17952	4.17952	8.35904	16.7181	108.668	1848.18	42.6311	4.17952	14.2104	1934.28	28.4207	71.8877	35.108	15.8822	203.961	10.0308	56.8415	6.68723	10.8668	4.17952	420.46	228.202	142.104	274.177	38.4516	8.35904	44.3029	5.01542	25.0771	85.2622	61.8569	50.9901	15.0463	3.34362	506.558	3.34362	25.913	26.7489	3.34362	135.416	5.01542	125.386	5.01542	2.50771	21.7335	523.276
[truncated: 206 more columns]

## Sheet: Figure 1B.
	pGSK3α/β (Tyr279/216)/GAPDH (Fold Change)				Number of values	Mean	Std. Deviation	Std. Error of Mean
Vehicle	0.762798	1.40929	0.827913		3	1	0.3559	0.2055
GFIPO	3.77189	5.56843	5.68349		3	5.008	1.072	0.6189
GFIPO+LY	5.1412	2.99538	2.74945		3	3.629	1.316	0.7596
	GSK3β/GAPDH (Fold Change)				Number of values	Mean	Std. Deviation	Std. Error of Mean
Vehicle	1.16834	1.02422	0.807437		3	1	0.1817	0.1049
GFIPO	0.695361	1.41338	1.84166		3	1.317	0.5792	0.3344
GFIPO+LY	1.91775	1.58872	1.48237		3	1.663	0.227	0.131
	pGSK3α/β (Tyr279/216)/GSK3β (Fold Change)				Number of values	Mean	Std. Deviation	Std. Error of Mean
Vehicle	0.641299	1.35154	1.00716		3	1	0.3552	0.2051
GFIPO	5.32808	3.86988	3.03129		3	4.076	1.162	0.671
GFIPO+LY	2.63327	1.85194	1.82184		3	2.102	0.46	0.2656

## Sheet: Figure 1C.
	ICAM1/GAPDH (Fold change)				Number of values	Mean	Std. Deviation	Std. Error of Mean
Vehicle	1	1	1		3	1	0	0
GFIPO	3.06	2.6	3.65		3	3.103	0.5263	0.3039
GFIPO+LY	1.4	1.2	0.77		3	1.123	0.3219	0.1859
	CXCL1/GAPDH (Fold change)				Number of values	Mean	Std. Deviation	Std. Error of Mean
Vehicle	1	1	1		3	1	0	0
GFIPO	3.46	2.4	4.44		3	3.433	1.02	0.589
GFIPO+LY	1.82	1.47	0.56		3	1.283	0.6504	0.3755
	CXCL2/GAPDH (Fold change)				Number of values	Mean	Std. Deviation	Std. Error of Mean
Vehicle	1	1	1		3	1	0	0
GFIPO	2.67	2.23	1.7		3	2.2	0.4857	0.2804
GFIPO+LY	1.66	1.35	0.73		3	1.247	0.4735	0.2734

## Sheet: Figure 1E.
		GSK3β/GAPDH (Fold Change)							Number of values	Mean	Std. Deviation	Std. Error of Mean
LSECs	Gsk3βfl/fl	0.82971	1.13124	0.993718	1.06206	0.98327			5	1	0.1122	0.0502
	Gsk3βΔEnd	0.090172	0.091483	0.073381	0.124191	0.206642	0.227533		6	0.1356	0.06559	0.02678
Non-LSECs	Gsk3βfl/fl	1.16375	0.822071	0.970476	0.940338	1.10336			5	1	0.1356	0.06066
	Gsk3βΔEnd	0.942805	0.891853	0.8353	1.09275	1.20616	1.77316		6	1.124	0.3462	0.1413

## Sheet: Figure 1F.
	Liver TG (mg/g tissue)									Number of values		Mean	Std. Deviation	Std. Error of Mean
Chow-Gsk3βfl/fl	9.60835	8.2666	7.0294	7.3779	9.67805					5		8.392	1.228	0.5493
Chow-Gsk3βΔEnd	8.24917	7.91809	7.32563	6.48921	5.7922	7.04682	7.97037			7		7.256	0.8864	0.335
CDHFD-Gsk3βfl/fl	144.659	123.33	159.923	168.845	169.263	184.11	152.117	176.233		8		159.8	19.46	6.88
CDHFD-Gsk3βΔEnd	147.586	152.535	145.565	159.156	158.947	170.1				6		155.6	9.038	3.69

## Sheet: Figure 1G. 
	ALT (U/L)									Number of values		Mean	Std. Deviation	Std. Error of Mean
Chow-Gsk3βfl/fl	23	21	26	22	24					5		8.392	1.228	0.5493
Chow-Gsk3βΔEnd	31	23	35	29	19	30	24			7		7.256	0.8864	0.335
CDHFD-Gsk3βfl/fl	674	428	505	423	406	403	559	242		8		159.8	19.46	6.88
CDHFD-Gsk3βΔEnd	301	314	438	306	240	333				6		155.6	9.038	3.69

## Sheet: Figure 1H.
	Tunel positive cells (/field)									Number of values		Mean	Std. Deviation	Std. Error of Mean
Chow-Gsk3βfl/fl	0.2	0.6	0.2	0.8						4		8.392	1.228	0.5493
Chow-Gsk3βΔEnd	0.6	0.2	0.6	0	0.6					5		7.256	0.8864	0.335
CDHFD-Gsk3βfl/fl	9.5	5.6	7.75	5.8	5.8	6.6	6.8			7		159.8	19.46	6.88
CDHFD-Gsk3βΔEnd	5.8	3.2	3.6	1.2	1.75	1				6		155.6	9.038	3.69

## Sheet: Figure 1J.
	NAS									Number of values		Mean	Std. Deviation	Std. Error of Mean
Chow-Gsk3βfl/fl	0	0	0	0						4		0	0	0
Chow-Gsk3βΔEnd	0	0	0	0	0	0	0			7		0	0	0
CDHFD-Gsk3βfl/fl	4.4	6.2	4.2	5.2	4.2	3.6	4.2			7		4.57143	0.795908	0.300825
CDHFD-Gsk3βΔEnd	2.6	3	3.4	3	3.4	3.2				6		3.1	0.276887	0.113039
	Steatosis									Number of values		Mean	Std. Deviation	Std. Error of Mean
Chow-Gsk3βfl/fl	0	0	0	0						4		0	0	0
Chow-Gsk3βΔEnd	0	0	0	0	0	0	0			7		0	0	0
CDHFD-Gsk3βfl/fl	2	2	2	1.8	2	2	1.8			7		1.94286	0.0903508	0.0341494
CDHFD-Gsk3βΔEnd	2	2	2	2	2	2.2				6		2.03333	0.0745356	0.030429
	Ballooning									Number of values		Mean	Std. Deviation	Std. Error of Mean
Chow-Gsk3βfl/fl	0	0	0	0						4		0	0	0
Chow-Gsk3βΔEnd	0	0	0	0	0	0	0			7		0	0	0
CDHFD-Gsk3βfl/fl	0.4	1.2	0.2	0.8	0.4	0	0.8			7		0.542857	0.38119	0.144076
CDHFD-Gsk3βΔEnd	0	0.2	0.2	0.2	0	0				6		0.1	0.1	0.0408248
	Inflammation									Number of values		Mean	Std. Deviation	Std. Error of Mean
Chow-Gsk3βfl/fl	0	0	0	0						4		0	0	0
Chow-Gsk3βΔEnd	0	0	0	0	0	0	0			7		0	0	0
CDHFD-Gsk3βfl/fl	2	3	2	2.6	1.8	1.6	1.6			7		2.08571	0.488229	0.184533
CDHFD-Gsk3βΔEnd	0.6	0.8	1.2	0.8	1.4	1				6		0.966667	0.268742	0.109713

## Sheet: Figure 2A.
	F4/80 (%)									Number of values		Mean	Std. Deviation	Std. Error of Mean
Chow-Gsk3βfl/fl	2.087	2.564	2.7082	1.7004						4		2.265	0.4605	0.2303
Chow-Gsk3βΔEnd	2.167	2.1384	1.8937	1.9634	2.1376	2.1673	1.9436			7		2.059	0.1195	0.04516
CDHFD-Gsk3βfl/fl	12.8356	9.7642	16.3418	13.9912	15.3386	14.122	11.5032			7		13.41	2.252	0.851
CDHFD-Gsk3βΔEnd	5.822	6.7494	9.2376	7.852	8.3276	6.4308				6		7.403	1.288	0.5258
	F4/80 (%)									Number of values		Mean	Std. Deviation	Std. Error of Mean
Chow-Gsk3βfl/fl	0.2	0.8	0.4	0.2						4		0.4	0.2828	0.1414
Chow-Gsk3βΔEnd	0.4	0.4	0.2	0	0					5		0.2	0.2	0.08944
CDHFD-Gsk3βfl/fl	6	9.6	7.4	5.2	5.2	6				6		6.567	1.69	0.6898
CDHFD-Gsk3βΔEnd	3	2.6	3.8	2.8	4.6	2.2				6		3.167	0.8802	0.3593

[truncated: 85 more sheets: Figure 2B., Figure 2C., Figure 2D., Figure 2E., Figure 2F., Figure 3 Rphenograph_clus, Figure 3 cytofkit_02_Rphenograp, Figure 3E., Figure 3F., Figure 3G., Figure 3H, I. newAD_metadata, Figure 4A., Figure 4B., Figure 4C., Figure 4F., Figure 4H., Figure 4I., Figure 5C. (left panel), Figure 5C. (right panel), Figure 5D. …]
